# Supplementary material for: The Effects of pH and Excipients on Exenatide Stability in Solution
Source: Pharmaceutics. 2021 Aug 16;13(8):1263. doi: 10.3390/pharmaceutics13081263 (PMC8398870; doi:10.3390/pharmaceutics13081263)
Supplement: Supplementary file 1 [file pharmaceutics-13-01263-s001.zip]

Archive with 1 entries (1 files):
- pharmaceutics-1283820-supplementary.pdf
